# Supplementary material for: Rapid adaptations of Legionella pneumophila to the human host
Source: Microb Genom. 2023 Mar 22;9(3):mgen000958. doi: 10.1099/mgen.0.000958 (PMC10132064; doi:10.1099/mgen.0.000958)
Supplement: Supplementary material 2 [file mgen-9-958-s002.xlsx]

## Sheet: SuppTable1 Isolates sequenced
Strain	Genotype	Isolated by	SequenceType	Serotype	Subgroup	AFLP profile	Source	Place	Date
DA38598	Legionella pneumophila	Folkhlsomyndigheten	1	1			clinical	Stockholm	2002-09-01
DA38599	Legionella pneumophila	Folkhlsomyndigheten	1	1			environmental	Stockholm	2002-09-01
DA38600	Legionella pneumophila	Folkhlsomyndigheten	80	4			clinical	Örebro	2003
DA38601	Legionella pneumophila	Folkhlsomyndigheten	80	4			environmental	Örebro	2003
DA38604	Legionella pneumophila	Folkhlsomyndigheten	59	1			clinical	Gävleborg	1999
DA38605	Legionella pneumophila	Folkhlsomyndigheten	59	1			environmental	Gävleborg	1999
DA38606	Legionella pneumophila	Folkhlsomyndigheten	42	1			clinical	Gävleborg	1999
DA38607	Legionella pneumophila	Folkhlsomyndigheten	42	1			environmental	Gävleborg	1999
DA38608	Legionella pneumophila	Folkhlsomyndigheten	59	1			clinical	Dalarna	2000
DA38609	Legionella pneumophila	Folkhlsomyndigheten	59	1			environmental	Dalarna	2000
DA38610	Legionella pneumophila	Folkhlsomyndigheten	1	1			clinical	Västra Götaland	2010-07-01
DA38611	Legionella pneumophila	Folkhlsomyndigheten	1	1			environmental	Västra Götaland	2010-07-01
DA38612	Legionella pneumophila	Folkhlsomyndigheten	929	1			clinical	Västernorrland	2010-09-01
DA38613	Legionella pneumophila	Folkhlsomyndigheten	929	1			environmental	Västernorrland	2010-09-01
DA38614	Legionella pneumophila	Folkhlsomyndigheten	42	1			clinical	Västra Götaland	2010-12-01
DA38615	Legionella pneumophila	Folkhlsomyndigheten	42	1			environmental	Västra Götaland	2010-12-01
DA38616	Legionella pneumophila	Folkhlsomyndigheten	1	1			clinical	Norrbotten	2011-02-01
DA38617	Legionella pneumophila	Folkhlsomyndigheten	1	1			environmental	Norrbotten	2011-02-01
DA38618	Legionella pneumophila	Folkhlsomyndigheten	39	2/14			clinical	Skåne	2012-03-01
DA38619	Legionella pneumophila	Folkhlsomyndigheten	39	2/14			environmental	Skåne	2012-03-01
DA38620	Legionella pneumophila	Folkhlsomyndigheten	1	1			clinical	Skåne	2013-02-01
DA38621	Legionella pneumophila	Folkhlsomyndigheten	1	1			environmental	Skåne	2013-02-01
DA38622	Legionella pneumophila	Folkhlsomyndigheten	68	2/14			clinical	Västernorrland	2013-05-01
DA38623	Legionella pneumophila	Folkhlsomyndigheten	68	2/14			environmental	Västernorrland	2013-05-01
DA38624	Legionella pneumophila	Folkhlsomyndigheten	1	1			clinical	Västra Götaland	2013-07-01
DA38625	Legionella pneumophila	Folkhlsomyndigheten	1	1			environmental	Västra Götaland	2013-07-01
DA38626	Legionella pneumophila	Folkhlsomyndigheten	68	2/14			clinical	Stockholm	2013-09-01
DA38627	Legionella pneumophila	Folkhlsomyndigheten	68	2/14			environmental	Stockholm	2013-09-01
DA38628	Legionella pneumophila	Folkhlsomyndigheten	93	1			clinical	Värmland	2014-03-01
DA38629	Legionella pneumophila	Folkhlsomyndigheten	93	1			environmental	Värmland	2014-03-01
DA38630	Legionella pneumophila	Folkhlsomyndigheten	1	1			clinical	Skåne	2014-04-01
DA38631	Legionella pneumophila	Folkhlsomyndigheten	1	1			environmental	Skåne	2014-04-01
DA38632	Legionella pneumophila	Folkhlsomyndigheten	80	2/14			clinical	Södermanland	2014-06-01
DA38633	Legionella pneumophila	Folkhlsomyndigheten	80	2/14			environmental	Södermanland	2014-06-01
DA38636	Legionella pneumophila	Folkhlsomyndigheten	87	2/14			clinical	Stockholm	2014-10-01
DA38637	Legionella pneumophila	Folkhlsomyndigheten	87	2/14			environmental	Stockholm	2014-10-01
DA39717	Legionella pneumophila SG1,1703x/96	Legionella National Reference Laboratory in Spain	94	1	Pontiac Knoxville MAb	CNM-AFLP-type 042	clinical	Madrid	1996
DA39718	Legionella pneumophila SG1,1956x/96	Legionella National Reference Laboratory in Spain	94	1	Pontiac Knoxville MAb	CNM-AFLP-type 042	clinical	Madrid	1996
DA39719	Legionella pneumophila SG1,2068x/96	Legionella National Reference Laboratory in Spain	94	1	Pontiac Knoxville MAb	CNM-AFLP-type 042	clinical	Madrid	1996
DA39720	Legionella pneumophila SG1,2070x/96	Legionella National Reference Laboratory in Spain	94	1	Pontiac Knoxville MAb	CNM-AFLP-type 042	clinical	Madrid	1996
DA39721	Legionella pneumophila SG1,2077x/96	Legionella National Reference Laboratory in Spain	94	1	Pontiac Knoxville MAb	CNM-AFLP-type 042	clinical	Madrid	1996
DA39722	Legionella pneumophila SG1,2098x/96	Legionella National Reference Laboratory in Spain	94	1	Pontiac Knoxville MAb	CNM-AFLP-type 042	clinical	Madrid	1996
DA39723	Legionella pneumophila SG1,2260x/96	Legionella National Reference Laboratory in Spain	94	1	Pontiac Knoxville MAb	CNM-AFLP-type 042	clinical	Madrid	1996
DA39724	Legionella pneumophila SG1,420/96	Legionella National Reference Laboratory in Spain	94	1	Pontiac Knoxville MAb	CNM-AFLP-type 042	environmental (cooling tower)	Madrid	1996
DA39726	Legionella pneumophila SG1,4288/01	Legionella National Reference Laboratory in Spain	37	1	Pontiac Knoxville MAb	003 Glasgow	clinical	Murcia	2001
DA39727	Legionella pneumophila SG1,4289/01	Legionella National Reference Laboratory in Spain	37	1	Pontiac Knoxville MAb	003 Glasgow	clinical	Murcia	2001
DA39728	Legionella pneumophila SG1,4290/01	Legionella National Reference Laboratory in Spain	37	1	Pontiac Knoxville MAb	003 Glasgow	clinical	Murcia	2001
DA39729	Legionella pneumophila SG1,4291/01	Legionella National Reference Laboratory in Spain	37	1	Pontiac Knoxville MAb	003 Glasgow	clinical	Murcia	2001
DA39730	Legionella pneumophila SG1,4292/01	Legionella National Reference Laboratory in Spain	37	1	Pontiac Knoxville MAb	003 Glasgow	clinical	Murcia	2001
DA39731	Legionella pneumophila SG1,4293/01	Legionella National Reference Laboratory in Spain	37	1	Pontiac Knoxville MAb	003 Glasgow	clinical	Murcia	2001
DA39732	Legionella pneumophila SG1,4294/01	Legionella National Reference Laboratory in Spain	37	1	Pontiac Knoxville MAb	003 Glasgow	clinical	Murcia	2001
DA39733	Legionella pneumophila SG1,4295/01	Legionella National Reference Laboratory in Spain	37	1	Pontiac Knoxville MAb	003 Glasgow	clinical	Murcia	2001
DA39734	Legionella pneumophila SG1,4317/01	Legionella National Reference Laboratory in Spain	37	1	Pontiac Knoxville MAb	003 Glasgow	clinical	Murcia	2001
DA39735	Legionella pneumophila SG1,4318/01	Legionella National Reference Laboratory in Spain	37	1	Pontiac Knoxville MAb	003 Glasgow	clinical	Murcia	2001
DA39736	Legionella pneumophila SG1,4319/01	Legionella National Reference Laboratory in Spain	37	1	Pontiac Knoxville MAb	003 Glasgow	clinical	Murcia	2001
DA39737	Legionella pneumophila SG1,4320/01	Legionella National Reference Laboratory in Spain	37	1	Pontiac Knoxville MAb	003 Glasgow	clinical	Murcia	2001
DA39738	Legionella pneumophila SG1,4321/01	Legionella National Reference Laboratory in Spain	37	1	Pontiac Knoxville MAb	003 Glasgow	clinical	Murcia	2001
DA39739	Legionella pneumophila SG1,4322/01	Legionella National Reference Laboratory in Spain	37	1	Pontiac Knoxville MAb	003 Glasgow	clinical	Murcia	2001
DA39740	Legionella pneumophila SG1,4367/01	Legionella National Reference Laboratory in Spain	37	1	Pontiac Knoxville MAb	003 Glasgow	clinical	Murcia	2001
DA39741	Legionella pneumophila SG1,4368/01	Legionella National Reference Laboratory in Spain	37	1	Pontiac Knoxville MAb	003 Glasgow	clinical	Murcia	2001
DA39742	Legionella pneumophila SG1,4369/01	Legionella National Reference Laboratory in Spain	37	1	Pontiac Knoxville MAb	003 Glasgow	clinical	Murcia	2001
DA39743	Legionella pneumophila SG1,4992/01	Legionella National Reference Laboratory in Spain	37	1	Pontiac Knoxville MAb	003 Glasgow	environmental (cooling tower)	Murcia	2001
DA48501	Legionella pneumophila	Folkhlsomyndigheten	68	2-14			clinical	Stockholm	2015-05-01
DA48502	Legionella pneumophila	Folkhlsomyndigheten	68	2-14			environmental	Stockholm	2015-05-01
DA48503	Legionella pneumophila	Folkhlsomyndigheten	23	1			clinical	Stockholm	2015-05-01
DA48504	Legionella pneumophila	Folkhlsomyndigheten	23	1			environmental	Stockholm	2015-05-01
DA48505	Legionella pneumophila	Folkhlsomyndigheten	68	2-14			clinical	Stockholm	2015-07-01
DA48506	Legionella pneumophila	Folkhlsomyndigheten	68	2-14			environmental	Stockholm	2015-07-01
DA48507	Legionella pneumophila	Folkhlsomyndigheten	1	1			clinical	Skane	2015-12-01
DA48508	Legionella pneumophila	Folkhlsomyndigheten	1	1			environmental	Skane	2015-12-01
DA53140	Legionella pneumophila	National Reference Centre of Legionella, Lyon, France	23				environmental	France
DA53141	Legionella pneumophila	National Reference Centre of Legionella, Lyon, France	62				clinical	France
DA53142	Legionella pneumophila	National Reference Centre of Legionella, Lyon, France	1				environmental	France
DA53143	Legionella pneumophila	National Reference Centre of Legionella, Lyon, France	1				environmental	France
DA53144	Legionella pneumophila	National Reference Centre of Legionella, Lyon, France	40				clinical	France
DA53145	Legionella pneumophila	National Reference Centre of Legionella, Lyon, France	534				environmental	France
DA53146	Legionella pneumophila	National Reference Centre of Legionella, Lyon, France	107				environmental	France
DA53147	Legionella pneumophila	National Reference Centre of Legionella, Lyon, France	1				clinical	France
DA53148	Legionella pneumophila	National Reference Centre of Legionella, Lyon, France	59				environmental	France
DA53149	Legionella pneumophila	National Reference Centre of Legionella, Lyon, France	42				clinical	France
DA53150	Legionella pneumophila	National Reference Centre of Legionella, Lyon, France	107				clinical	France
DA53151	Legionella pneumophila	National Reference Centre of Legionella, Lyon, France	62				environmental	France
DA53152	Legionella pneumophila	National Reference Centre of Legionella, Lyon, France	2139				environmental	France
DA53153	Legionella pneumophila	National Reference Centre of Legionella, Lyon, France	1				clinical	France
DA53154	Legionella pneumophila	National Reference Centre of Legionella, Lyon, France	23				environmental	France
DA53155	Legionella pneumophila	National Reference Centre of Legionella, Lyon, France	59				environmental	France
DA53156	Legionella pneumophila	National Reference Centre of Legionella, Lyon, France	23				clinical	France
DA53158	Legionella pneumophila	National Reference Centre of Legionella, Lyon, France	34				environmental	France
DA53159	Legionella pneumophila	National Reference Centre of Legionella, Lyon, France	23				clinical	France
DA53160	Legionella pneumophila	National Reference Centre of Legionella, Lyon, France	1				environmental	France
DA53161	Legionella pneumophila	National Reference Centre of Legionella, Lyon, France	44				environmental	France
DA53162	Legionella pneumophila	National Reference Centre of Legionella, Lyon, France	1				clinical	France
DA53163	Legionella pneumophila	National Reference Centre of Legionella, Lyon, France	59				environmental	France
DA53164	Legionella pneumophila	National Reference Centre of Legionella, Lyon, France	23				clinical	France
DA53167	Legionella pneumophila	National Reference Centre of Legionella, Lyon, France	1409				environmental	France
DA53168	Legionella pneumophila	National Reference Centre of Legionella, Lyon, France	1409				environmental	France
DA53169	Legionella pneumophila	National Reference Centre of Legionella, Lyon, France	20				clinical	France
DA53170	Legionella pneumophila	National Reference Centre of Legionella, Lyon, France	1361				environmental	France
DA53171	Legionella pneumophila	National Reference Centre of Legionella, Lyon, France	23				clinical	France
DA53173	Legionella pneumophila	National Reference Centre of Legionella, Lyon, France	107				environmental	France
DA53174	Legionella pneumophila	National Reference Centre of Legionella, Lyon, France	107				environmental	France
DA53175	Legionella pneumophila	National Reference Centre of Legionella, Lyon, France	107				clinical	France
DA53176	Legionella pneumophila	National Reference Centre of Legionella, Lyon, France	534				environmental	France
DA53177	Legionella pneumophila	National Reference Centre of Legionella, Lyon, France	534				environmental	France
DA53178	Legionella pneumophila	National Reference Centre of Legionella, Lyon, France	1				clinical	France
DA53179	Legionella pneumophila	National Reference Centre of Legionella, Lyon, France	1				environmental	France
DA53180	Legionella pneumophila	National Reference Centre of Legionella, Lyon, France	1				clinical	France
DA53181	Legionella pneumophila	National Reference Centre of Legionella, Lyon, France	1				environmental	France
DA53182	Legionella pneumophila	National Reference Centre of Legionella, Lyon, France	1				environmental	France
DA53183	Legionella pneumophila	National Reference Centre of Legionella, Lyon, France	62				clinical	France
DA53184	Legionella pneumophila	National Reference Centre of Legionella, Lyon, France	62				environmental	France
DA53185	Legionella pneumophila	National Reference Centre of Legionella, Lyon, France	62				clinical	France
DA53186	Legionella pneumophila	National Reference Centre of Legionella, Lyon, France	1				clinical	France
DA53187	Legionella pneumophila	National Reference Centre of Legionella, Lyon, France	40				environmental	France
DA53188	Legionella pneumophila	National Reference Centre of Legionella, Lyon, France	40				environmental	France
DA53189	Legionella pneumophila	National Reference Centre of Legionella, Lyon, France	40				clinical	France
DA53190	Legionella pneumophila	National Reference Centre of Legionella, Lyon, France	59				environmental	France
DA53191	Legionella pneumophila	National Reference Centre of Legionella, Lyon, France	59				clinical	France
DA53192	Legionella pneumophila	National Reference Centre of Legionella, Lyon, France	42				environmental	France
DA53193	Legionella pneumophila	National Reference Centre of Legionella, Lyon, France	42				environmental	France
DA53194	Legionella pneumophila	National Reference Centre of Legionella, Lyon, France	2139				environmental	France
DA53195	Legionella pneumophila	National Reference Centre of Legionella, Lyon, France	2139				clinical	France
DA53196	Legionella pneumophila	National Reference Centre of Legionella, Lyon, France	107				environmental	France
DA53197	Legionella pneumophila	National Reference Centre of Legionella, Lyon, France	23				environmental	France
DA53198	Legionella pneumophila	National Reference Centre of Legionella, Lyon, France	23				environmental	France
DA53199	Legionella pneumophila	National Reference Centre of Legionella, Lyon, France	23				clinical	France
DA53200	Legionella pneumophila	National Reference Centre of Legionella, Lyon, France	23				environmental	France
DA53201	Legionella pneumophila	National Reference Centre of Legionella, Lyon, France	23				environmental	France
DA53202	Legionella pneumophila	National Reference Centre of Legionella, Lyon, France	1				environmental	France
DA53203	Legionella pneumophila	National Reference Centre of Legionella, Lyon, France	2046				clinical	France
DA53204	Legionella pneumophila	National Reference Centre of Legionella, Lyon, France	1				environmental	France
DA53205	Legionella pneumophila	National Reference Centre of Legionella, Lyon, France	59				clinical	France
DA53206	Legionella pneumophila	National Reference Centre of Legionella, Lyon, France	9				environmental	France
DA53207	Legionella pneumophila	National Reference Centre of Legionella, Lyon, France	62				environmental	France
DA53208	Legionella pneumophila	National Reference Centre of Legionella, Lyon, France	23				clinical	France
DA53209	Legionella pneumophila	National Reference Centre of Legionella, Lyon, France	34				environmental	France
DA53210	Legionella pneumophila	National Reference Centre of Legionella, Lyon, France	34				clinical	France
DA53211	Legionella pneumophila	National Reference Centre of Legionella, Lyon, France	1				environmental	France
DA53212	Legionella pneumophila	National Reference Centre of Legionella, Lyon, France	1				environmental	France
DA53213	Legionella pneumophila	National Reference Centre of Legionella, Lyon, France	1				environmental	France
DA53214	Legionella pneumophila	National Reference Centre of Legionella, Lyon, France	1				clinical	France
DA53215	Legionella pneumophila	National Reference Centre of Legionella, Lyon, France	44				environmental	France
DA53217	Legionella pneumophila	National Reference Centre of Legionella, Lyon, France	44				Clinical	France
DA53218	Legionella pneumophila	National Reference Centre of Legionella, Lyon, France	23				Environmental	France
DA53219	Legionella pneumophila	National Reference Centre of Legionella, Lyon, France	23				Environmental	France
DA53220	Legionella pneumophila	National Reference Centre of Legionella, Lyon, France	59				Clinical	France
DA53221	Legionella pneumophila	National Reference Centre of Legionella, Lyon, France	59				Environmental	France
DA53223	Legionella pneumophila	National Reference Centre of Legionella, Lyon, France	1361				Environmental	France
DA53224	Legionella pneumophila	National Reference Centre of Legionella, Lyon, France	40				Environmental	France
DA53225	Legionella pneumophila	National Reference Centre of Legionella, Lyon, France	40				Clinical	France
DA53226	Legionella pneumophila	National Reference Centre of Legionella, Lyon, France	1409				Environmental	France
DA53228	Legionella pneumophila	National Reference Centre of Legionella, Lyon, France	20				Clinical	France
DA53229	Legionella pneumophila	National Reference Centre of Legionella, Lyon, France	20				Environmental	France
DA53232	Legionella pneumophila	National Reference Centre of Legionella, Lyon, France	110				Environmental	France
DA53233	Legionella pneumophila	National Reference Centre of Legionella, Lyon, France	110				Clinical	France
DA53234	Legionella pneumophila	National Reference Centre of Legionella, Lyon, France	23				Environmental	France

## Sheet: SuppTable2 Published sequences
Sample	Source	EBI Sample accession	Typing	Study
BrisbaneLP01	Environmental	SAMEA2377319	ST1	http://cid.oxfordjournals.org/content/early/2015/11/04/cid.civ870.lon
BrisbaneLP02	Environmental	SAMEA2377276	ST1	http://cid.oxfordjournals.org/content/early/2015/11/04/cid.civ870.lon
BrisbaneLP03	Environmental	SAMEA2377292	ST1	http://cid.oxfordjournals.org/content/early/2015/11/04/cid.civ870.lon
BrisbaneLP04	Environmental	SAMEA2377305	ST1	http://cid.oxfordjournals.org/content/early/2015/11/04/cid.civ870.lon
BrisbaneLP06	Environmental	SAMEA2377287	ST1	http://cid.oxfordjournals.org/content/early/2015/11/04/cid.civ870.lon
BrisbaneLP07	Environmental	SAMEA2377299	ST1	http://cid.oxfordjournals.org/content/early/2015/11/04/cid.civ870.lon
BrisbaneLP08	Environmental	SAMEA2377288	ST1	http://cid.oxfordjournals.org/content/early/2015/11/04/cid.civ870.lon
BrisbaneLP21	Environmental	SAMEA2377313	ST1	http://cid.oxfordjournals.org/content/early/2015/11/04/cid.civ870.lon
BrisbaneLP40	Environmental	SAMEA2377280	ST1	http://cid.oxfordjournals.org/content/early/2015/11/04/cid.civ870.lon
BrisbaneLP41	Environmental	SAMEA2377279	ST1	http://cid.oxfordjournals.org/content/early/2015/11/04/cid.civ870.lon
BrisbaneLP45	Clinical	SAMEA2377302	ST1	http://cid.oxfordjournals.org/content/early/2015/11/04/cid.civ870.lon
BrisbaneLP47	Clinical	SAMEA2377284	ST1	http://cid.oxfordjournals.org/content/early/2015/11/04/cid.civ870.lon
BrisbaneLP48	Clinical	SAMEA2377318	ST1	http://cid.oxfordjournals.org/content/early/2015/11/04/cid.civ870.lon
FPHHL00514008	Clinical	SAMEA3952550	ST1	https://www.ncbi.nlm.nih.gov/pmc/articles/PMC5399934/
HerefordLP033	Clinical	SAMEA1487529	ST37	https://www.ncbi.nlm.nih.gov/pmc/articles/PMC3553392/
HerefordLP035	Clinical	SAMEA1487523	ST37	https://www.ncbi.nlm.nih.gov/pmc/articles/PMC3553392/
HerefordLP056	Environmental	SAMEA1487528	ST37	https://www.ncbi.nlm.nih.gov/pmc/articles/PMC3553392/
HerefordLP427	Environmental	SAMEA1487527	ST37	https://www.ncbi.nlm.nih.gov/pmc/articles/PMC3553392/
HerefordLP467	Environmental	SAMEA1487526	ST37	https://www.ncbi.nlm.nih.gov/pmc/articles/PMC3553392/
IsraelLp2002694p8	Environmental	SAMEA2743247	ST1	http://www.eurosurveillance.org/ViewArticle.aspx?ArticleId=21186
IsraelLp56207	Clinical	SAMEA2747162	ST1	http://www.eurosurveillance.org/ViewArticle.aspx?ArticleId=21186
PHEUL94	Clinical	SAMEA2065578	ST1	https://www.ncbi.nlm.nih.gov/pmc/articles/PMC5399934/
PHEUL95	Environmental	SAMEA2064367	ST1	https://www.ncbi.nlm.nih.gov/pmc/articles/PMC5399934/
PHH072360603	Clinical	SAMEA3952501	ST1	https://www.ncbi.nlm.nih.gov/pmc/articles/PMC5399934/
PHH072360604	Clinical	SAMEA3952502	ST1	https://www.ncbi.nlm.nih.gov/pmc/articles/PMC5399934/
PHH072560534	Environmental	SAMEA3952503	ST1	https://www.ncbi.nlm.nih.gov/pmc/articles/PMC5399934/
PHH072680212	Environmental	SAMEA3952506	ST1	https://www.ncbi.nlm.nih.gov/pmc/articles/PMC5399934/
PHH072680213	Environmental	SAMEA3952507	ST1	https://www.ncbi.nlm.nih.gov/pmc/articles/PMC5399934/
PHH092520167	Clinical	SAMEA3878754	ST1	https://www.ncbi.nlm.nih.gov/pmc/articles/PMC5399934/
PHH092620872	Environmental	SAMEA3878755	ST1	https://www.ncbi.nlm.nih.gov/pmc/articles/PMC5399934/
PHH100120270	Clinical	SAMEA3952514	ST1	https://www.ncbi.nlm.nih.gov/pmc/articles/PMC5399934/
PHH100280682	Environmental	SAMEA3952520	ST1	https://www.ncbi.nlm.nih.gov/pmc/articles/PMC5399934/
PHH100280683	Environmental	SAMEA3952521	ST1	https://www.ncbi.nlm.nih.gov/pmc/articles/PMC5399934/
PHH100560548	Environmental	SAMEA3952523	ST1	https://www.ncbi.nlm.nih.gov/pmc/articles/PMC5399934/
PHH100560549	Environmental	SAMEA3952524	ST1	https://www.ncbi.nlm.nih.gov/pmc/articles/PMC5399934/
PHH101460286	Clinical	SAMEA3952545	ST1	https://www.ncbi.nlm.nih.gov/pmc/articles/PMC5399934/
PHH101740836	Environmental	SAMEA3952546	ST1	https://www.ncbi.nlm.nih.gov/pmc/articles/PMC5399934/
PHH103340763	Environmental	SAMEA3952548	ST1	https://www.ncbi.nlm.nih.gov/pmc/articles/PMC5399934/
PHH104780628	Environmental	SAMEA3952529	ST1	https://www.ncbi.nlm.nih.gov/pmc/articles/PMC5399934/
PHH111920394	Environmental	SAMEA3952508	ST1	https://www.ncbi.nlm.nih.gov/pmc/articles/PMC5399934/
PHH111920398	Environmental	SAMEA3952509	ST1	https://www.ncbi.nlm.nih.gov/pmc/articles/PMC5399934/
PHH111920404	Environmental	SAMEA3952512	ST1	https://www.ncbi.nlm.nih.gov/pmc/articles/PMC5399934/
PHH113440612	Environmental	SAMEA3952530	ST1	https://www.ncbi.nlm.nih.gov/pmc/articles/PMC5399934/
PHH113440613	Environmental	SAMEA3952531	ST1	https://www.ncbi.nlm.nih.gov/pmc/articles/PMC5399934/
PHH113440614	Environmental	SAMEA3952532	ST1	https://www.ncbi.nlm.nih.gov/pmc/articles/PMC5399934/
PHH113440615	Environmental	SAMEA3952533	ST1	https://www.ncbi.nlm.nih.gov/pmc/articles/PMC5399934/
PHH113440616	Environmental	SAMEA3952534	ST1	https://www.ncbi.nlm.nih.gov/pmc/articles/PMC5399934/
PHH113580549	Clinical	SAMEA3952535	ST1	https://www.ncbi.nlm.nih.gov/pmc/articles/PMC5399934/
PHH113580550	Clinical	SAMEA3952536	ST1	https://www.ncbi.nlm.nih.gov/pmc/articles/PMC5399934/
PHH114840679	Environmental	SAMEA3952541	ST1	https://www.ncbi.nlm.nih.gov/pmc/articles/PMC5399934/
PHH124240908	Clinical	SAMEA3878751	ST1	https://www.ncbi.nlm.nih.gov/pmc/articles/PMC5399934/
PHHL01013003	Clinical	SAMEA3952551	ST1	https://www.ncbi.nlm.nih.gov/pmc/articles/PMC5399934/
PHHL01023034	Clinical	SAMEA3952552	ST1	https://www.ncbi.nlm.nih.gov/pmc/articles/PMC5399934/
PHHL01023035	Clinical	SAMEA3952553	ST1	https://www.ncbi.nlm.nih.gov/pmc/articles/PMC5399934/
PHHL01313038	Environmental	SAMEA3952554	ST1	https://www.ncbi.nlm.nih.gov/pmc/articles/PMC5399934/
PHHL01313039	Environmental	SAMEA3952555	ST1	https://www.ncbi.nlm.nih.gov/pmc/articles/PMC5399934/
PHLG07135006	Clinical	SAMEA3952559	ST1	https://www.ncbi.nlm.nih.gov/pmc/articles/PMC5399934/
PHLG07135007	Environmental	SAMEA3952557	ST1	https://www.ncbi.nlm.nih.gov/pmc/articles/PMC5399934/
PHLG07135008	Environmental	SAMEA3952558	ST1	https://www.ncbi.nlm.nih.gov/pmc/articles/PMC5399934/
PHLG09182005	Environmental	SAMEA3952561	ST1	https://www.ncbi.nlm.nih.gov/pmc/articles/PMC5399934/
PHLG10191002	Clinical	SAMEA3463484	ST1	https://www.ncbi.nlm.nih.gov/pmc/articles/PMC5399934/
PHLG10203012	Environmental	SAMEA3463485	ST1	https://www.ncbi.nlm.nih.gov/pmc/articles/PMC5399934/
PHLG14164007	Clinical	SAMEA3952562	ST1	https://www.ncbi.nlm.nih.gov/pmc/articles/PMC5399934/
PHLG14164008	Clinical	SAMEA3952563	ST1	https://www.ncbi.nlm.nih.gov/pmc/articles/PMC5399934/
PHLG14274009	Environmental	SAMEA3952564	ST1	https://www.ncbi.nlm.nih.gov/pmc/articles/PMC5399934/
PHLG14274010	Environmental	SAMEA3952565	ST1	https://www.ncbi.nlm.nih.gov/pmc/articles/PMC5399934/
PHParis2001In2	Environmental	SAMEA3952556	ST1	https://www.ncbi.nlm.nih.gov/pmc/articles/PMC5399934/

## Sheet: SuppTable3 Comparisons
Environmental sample	Clinical sample
BrisbaneLP01	BrisbaneLP45
BrisbaneLP02	BrisbaneLP45
BrisbaneLP03	BrisbaneLP45
BrisbaneLP04	BrisbaneLP45
BrisbaneLP06	BrisbaneLP47
BrisbaneLP06	BrisbaneLP48
BrisbaneLP07	BrisbaneLP47
BrisbaneLP07	BrisbaneLP48
BrisbaneLP08	BrisbaneLP47
BrisbaneLP08	BrisbaneLP48
BrisbaneLP21	BrisbaneLP47
BrisbaneLP21	BrisbaneLP48
BrisbaneLP40	BrisbaneLP45
BrisbaneLP41	BrisbaneLP45
HerefordLP056	HerefordLP033
HerefordLP056	HerefordLP035
HerefordLP427	HerefordLP033
HerefordLP427	HerefordLP035
HerefordLP467	HerefordLP033
HerefordLP467	HerefordLP035
IsraelLp2002694p8	IsraelLp56207
PHEUL95	PHEUL94
PHH072560534	PHH113580549
PHH072560534	PHH113580550
PHH072680212	PHH113580549
PHH072680212	PHH113580550
PHH072680213	PHH113580549
PHH072680213	PHH113580550
PHH092620872	PHH092520167
PHH100280682	PHH072360603
PHH100280683	PHH072360603
PHH100560548	PHH072360603
PHH100560549	PHH072360603
PHH101740836	PHH101460286
PHH103340763	PHH124240908
PHH104780628	PHH100120270
PHH111920394	PHH072360603
PHH111920398	PHH072360604
PHH111920404	PHH072360604
PHH113440612	PHH113580549
PHH113440612	PHH113580550
PHH113440613	PHH113580549
PHH113440613	PHH113580550
PHH113440614	PHH113580549
PHH113440614	PHH113580550
PHH113440615	PHH113580549
PHH113440615	PHH113580550
PHH113440616	PHH113580549
PHH113440616	PHH113580550
PHH114840679	PHH100120270
PHHL01313038	PHHL00514008
PHHL01313039	PHHL01013003
PHHL01313039	PHHL01023034
PHHL01313039	PHHL01023035
PHHL01313039	PHLG07135006
PHLG07135007	PHHL01013003
PHLG07135007	PHHL01023034
PHLG07135007	PHHL01023035
PHLG07135007	PHLG07135006
PHLG07135008	PHHL00514008
PHLG09182005	PHLG14164007
PHLG09182005	PHLG14164008
PHLG10203012	PHLG10191002
PHLG14274009	PHLG14164007
PHLG14274009	PHLG14164008
PHLG14274010	PHLG14164007
PHLG14274010	PHLG14164008
PHParis2001In2	PHHL01013003
PHParis2001In2	PHHL01023034
PHParis2001In2	PHHL01023035
PHParis2001In2	PHLG07135006
DA48502	DA48501
DA48504	DA48503
DA48506	DA48505
DA48508	DA48507
DA53140	DA53141
DA53142	DA53141
DA53143	DA53144
DA53145	DA53144
DA53146	DA53147
DA53148	DA53149
DA53148	DA53150
DA53151	DA53153
DA53152	DA53153
DA53154	DA53153
DA53155	DA53156
DA53158	DA53159
DA53160	DA53159
DA53161	DA53162
DA53163	DA53164
DA53167	DA53169
DA53168	DA53169
DA53170	DA53171
DA53173	DA53175
DA53174	DA53175
DA53176	DA53175
DA53178	DA53177
DA53179	DA53180
DA53181	DA53180
DA53182	DA53183
DA53184	DA53185
DA53186	DA53187
DA53188	DA53189
DA53190	DA53191
DA53192	DA53191
DA53193	DA53195
DA53194	DA53195
DA53196	DA53195
DA53197	DA53199
DA53198	DA53199
DA53200	DA53199
DA53201	DA53203
DA53202	DA53203
DA53204	DA53205
DA53206	DA53205
DA53207	DA53208
DA53209	DA53210
DA53211	DA53210
DA53212	DA53210
DA53213	DA53214
DA53215	DA53217
DA53218	DA53217
DA53219	DA53220
DA53221	DA53220
DA53223	DA53225
DA53224	DA53225
DA53226	DA53228
DA53229	DA53232
DA53233	DA53234
DA38598	DA38599
DA38600	DA38601
DA38604	DA38605
DA38606	DA38607
DA38608	DA38609
DA38610	DA38611
DA38612	DA38613
DA38614	DA38615
DA38616	DA38617
DA38618	DA38619
DA38620	DA38621
DA38622	DA38623
DA38624	DA38625
DA38626	DA38627
DA38628	DA38629
DA38630	DA38631
DA38632	DA38633
DA38636	DA38637
DA39717	DA39724
DA39718	DA39724
DA39719	DA39724
DA39720	DA39724
DA39721	DA39724
DA39722	DA39724
DA39723	DA39724
DA39726	DA39743
DA39727	DA39743
DA39728	DA39743
DA39729	DA39743
DA39730	DA39743
DA39731	DA39743
DA39732	DA39743
DA39733	DA39743
DA39734	DA39743
DA39735	DA39743
DA39736	DA39743
DA39737	DA39743
DA39738	DA39743
DA39739	DA39743
DA39740	DA39743
DA39741	DA39743
DA39742	DA39743
